# Supplementary material for: The viral nucleocapsid protein and the human RNA-binding protein Mex3A promote translation of the Andes orthohantavirus small mRNA
Source: PLoS Pathog. 2021 Sep 21;17(9):e1009931. doi: 10.1371/journal.ppat.1009931 (PMC8454973; doi:10.1371/journal.ppat.1009931)
Supplement: S1 Data — Datasets (DS) of proteins bound to (DS1) 5’UTR-3BoxB-3’UTR (pre-cleared with 3BoxB RNA), (DS2) 5’UTR-3BoxB (pre-cleared with 3BoxB RNA), (D3) 3BoxB-3’UTR (pre-cleared with 3BoxB RNA), (D4) 5’UTR-3BoxB-3’UTR (pre-cleared with 5’UTR-3BoxB RNA), shared (D1-D2), (D1-D3), (D1-D4), (D3-D4) proteins. (XLSX) [file ppat.1009931.s001.xlsx]

## Sheet: Total DSs
Top Ranked Protein Name	Accession No.	Total Ion Score	Total Ion C. I. %
Acyl-CoA dehydrogenase family member 9, mitochondrial OS=Homo sapiens GN=ACAD9 PE=1 SV=1	ACAD9_HUMAN	32.87	97.882	D1
Alpha-protein kinase 2 OS=Homo sapiens GN=ALPK2 PE=1 SV=3	ALPK2_HUMAN	25.8672	89.378	D1
Amphoterin-induced protein 2 OS=Homo sapiens GN=AMIGO2 PE=1 SV=1	AMGO2_HUMAN	23.07	79.7733	D1
Ankyrin repeat domain-containing protein 11 OS=Homo sapiens GN=ANKRD11 PE=1 SV=3	ANR11_HUMAN	34.71	98.6135	D1
Arf-GAP with SH3 domain, ANK repeat and PH domain-containing protein 2 OS=Homo sapiens GN=ASAP2 PE=1 SV=3	ASAP2_HUMAN	33.15	98.0142	D1
Ankyrin repeat and SOCS box protein 18 OS=Homo sapiens GN=ASB18 PE=2 SV=2	ASB18_HUMAN	39.61	99.5513	D1
Putative Polycomb group protein ASXL1 OS=Homo sapiens GN=ASXL1 PE=1 SV=3	ASXL1_HUMAN	27.32	92.398	D1
Probable cation-transporting ATPase 13A4 OS=Homo sapiens GN=ATP13A4 PE=2 SV=3	AT134_HUMAN	28.53	94.2466	D1
A disintegrin and metalloproteinase with thrombospondin motifs 9 OS=Homo sapiens GN=ADAMTS9 PE=2 SV=4	ATS9_HUMAN	25.41	88.1988	D1
Coiled-coil domain-containing protein 102A OS=Homo sapiens GN=CCDC102A PE=1 SV=2	C102A_HUMAN	27.74	93.0988	D1
Uncharacterized protein C2orf53 OS=Homo sapiens GN=C2orf53 PE=2 SV=1	CB053_HUMAN	29.99	95.8892	D1
Uncharacterized protein C2orf77 OS=Homo sapiens GN=C2orf77 PE=2 SV=2	CB077_HUMAN	32.27	97.5682	D1
Cytosolic carboxypeptidase 2 OS=Homo sapiens GN=AGBL2 PE=2 SV=2	CBPC2_HUMAN	24.76	86.2935	D1
Coiled-coil domain-containing protein 27 OS=Homo sapiens GN=CCDC27 PE=2 SV=2	CCD27_HUMAN	24.4172	85.1678	D1
Endosialin OS=Homo sapiens GN=CD248 PE=1 SV=1	CD248_HUMAN	28.88	94.6921	D1
Uncharacterized protein C6orf163 OS=Homo sapiens GN=C6orf163 PE=1 SV=2	CF163_HUMAN	23.55	81.8897	D1
Uncharacterized protein C7orf65 OS=Homo sapiens GN=C7orf65 PE=2 SV=1	CG065_HUMAN	23.7272	82.6137	D1
Complement C5 OS=Homo sapiens GN=C5 PE=1 SV=4	CO5_HUMAN	24.19	84.3712	D1
Protein cordon-bleu OS=Homo sapiens GN=COBL PE=1 SV=2	COBL_HUMAN	27.51	92.7235	D1
Transcription factor COE2 OS=Homo sapiens GN=EBF2 PE=1 SV=4	COE2_HUMAN	24.42	85.1774	D1
DDB1- and CUL4-associated factor 5 OS=Homo sapiens GN=DCAF5 PE=1 SV=2	DCAF5_HUMAN	29.99	95.8892	D1
Diacylglycerol kinase eta OS=Homo sapiens GN=DGKH PE=1 SV=1	DGKH_HUMAN	24.9272	86.8112	D1
Probable ATP-dependent RNA helicase DHX37 OS=Homo sapiens GN=DHX37 PE=1 SV=1	DHX37_HUMAN	26.9972	91.8115	D1
Segment polarity protein dishevelled homolog DVL-2 OS=Homo sapiens GN=DVL2 PE=1 SV=1	DVL2_HUMAN	30.78	96.5729	D1
Steroid hormone receptor ERR1 OS=Homo sapiens GN=ESRRA PE=1 SV=3	ERR1_HUMAN	34.36	98.4971	D1
FYVE, RhoGEF and PH domain-containing protein 6 OS=Homo sapiens GN=FGD6 PE=1 SV=2	FGD6_HUMAN	25.12	87.3839	D1
Fibrous sheath-interacting protein 2 OS=Homo sapiens GN=FSIP2 PE=1 SV=4	FSIP2_HUMAN	28.59	94.3255	D1
Golgin subfamily A member 2 OS=Homo sapiens GN=GOLGA2 PE=1 SV=3	GOGA2_HUMAN	26.44	90.6905	D1
HEAT repeat-containing protein 5A OS=Homo sapiens GN=HEATR5A PE=1 SV=2	HTR5A_HUMAN	23.66	82.3426	D1
Interferon alpha-1/13 OS=Homo sapiens GN=IFNA1 PE=1 SV=1	IFNA1_HUMAN	25.88	89.4093	D1
Inhibitor of nuclear factor kappa-B kinase-interacting protein OS=Homo sapiens GN=IKBIP PE=1 SV=1	IKIP_HUMAN	27.57	92.8233	D1
Ras GTPase-activating-like protein IQGAP1 OS=Homo sapiens GN=IQGAP1 PE=1 SV=1	IQGA1_HUMAN	209.93	100	D1
Keratin, type II cytoskeletal 74 OS=Homo sapiens GN=KRT74 PE=1 SV=2	K2C74_HUMAN	37.59	99.2856	D1
Keratin, type II cytoskeletal 78 OS=Homo sapiens GN=KRT78 PE=2 SV=2	K2C78_HUMAN	33.77	98.2784	D1
BTB/POZ domain-containing protein KCTD18 OS=Homo sapiens GN=KCTD18 PE=2 SV=2	KCD18_HUMAN	30.3	96.1724	D1
Mevalonate kinase OS=Homo sapiens GN=MVK PE=1 SV=1	KIME_HUMAN	28.18	93.7637	D1
Loss of heterozygosity 12 chromosomal region 1 protein OS=Homo sapiens GN=LOH12CR1 PE=1 SV=1	L12R1_HUMAN	30.25	96.1281	D1
Lysosomal-trafficking regulator OS=Homo sapiens GN=LYST PE=1 SV=3	LYST_HUMAN	43.3972	99.8124	D1
Putative helicase Mov10l1 OS=Homo sapiens GN=MOV10L1 PE=1 SV=1	M10L1_HUMAN	29.97	95.8702	D1
Midasin OS=Homo sapiens GN=MDN1 PE=1 SV=2	MDN1_HUMAN	32.8372	97.8659	D1
Mediator of RNA polymerase II transcription subunit 1 OS=Homo sapiens GN=MED1 PE=1 SV=4	MED1_HUMAN	27.23	92.2389	D1
RNA-binding protein MEX3A OS=Homo sapiens GN=MEX3A PE=1 SV=1	MEX3A_HUMAN	26.49	90.7971	D1
Max-binding protein MNT OS=Homo sapiens GN=MNT PE=1 SV=1	MNT_HUMAN	43.54	99.8185	D1
Microtubule-associated tumor suppressor candidate 2 OS=Homo sapiens GN=MTUS2 PE=1 SV=3	MTUS2_HUMAN	30.4372	96.2914	D1
Myomegalin OS=Homo sapiens GN=PDE4DIP PE=2 SV=1	MYOME_HUMAN	41.88	99.734	D1
Myelin transcription factor 1-like protein OS=Homo sapiens GN=MYT1L PE=2 SV=3	MYT1L_HUMAN	38.41	99.4085	D1
Nascent polypeptide-associated complex subunit alpha OS=Homo sapiens GN=NACA PE=1 SV=1	NACA_HUMAN	46.2	99.9016	D1
Neuroblastoma-amplified sequence OS=Homo sapiens GN=NBAS PE=1 SV=2	NBAS_HUMAN	40.99	99.6735	D1
Glutamate [NMDA] receptor subunit epsilon-1 OS=Homo sapiens GN=GRIN2A PE=1 SV=1	NMDE1_HUMAN	25.59	88.6779	D1
Nuclear mitotic apparatus protein 1 OS=Homo sapiens GN=NUMA1 PE=1 SV=2	NUMA1_HUMAN	46.7344	99.913	D1
Olfactory receptor 6C74 OS=Homo sapiens GN=OR6C74 PE=2 SV=1	O6C74_HUMAN	27.92	93.379	D1
Phosphatidylinositol-4-phosphate 3-kinase C2 domain-containing subunit gamma OS=Homo sapiens GN=PIK3C2G PE=1 SV=3	P3C2G_HUMAN	23.2172	80.4473	D1
GPI inositol-deacylase OS=Homo sapiens GN=PGAP1 PE=2 SV=1	PGAP1_HUMAN	25.85	89.3359	D1
Phosphoglucomutase-1 OS=Homo sapiens GN=PGM1 PE=1 SV=3	PGM1_HUMAN	29.53	95.4299	D1
1-phosphatidylinositol-4,5-bisphosphate phosphodiesterase zeta-1 OS=Homo sapiens GN=PLCZ1 PE=2 SV=1	PLCZ1_HUMAN	27.97	93.4548	D1
Peroxidasin-like protein OS=Homo sapiens GN=PXDNL PE=2 SV=3	PXDNL_HUMAN	23.09	79.8662	D1
Putative hydrolase RBBP9 OS=Homo sapiens GN=RBBP9 PE=1 SV=2	RBBP9_HUMAN	25.1	87.3257	D1
RalBP1-associated Eps domain-containing protein 1 OS=Homo sapiens GN=REPS1 PE=1 SV=3	REPS1_HUMAN	24.61	85.8119	D1
60S ribosomal protein L10a OS=Homo sapiens GN=RPL10A PE=1 SV=2	RL10A_HUMAN	27.66	92.9705	D1
39S ribosomal protein L15, mitochondrial OS=Homo sapiens GN=MRPL15 PE=1 SV=1	RM15_HUMAN	28.68	94.4419	D1
Retinitis pigmentosa 1-like 1 protein OS=Homo sapiens GN=RP1L1 PE=1 SV=4	RP1L1_HUMAN	31.82	97.3027	D1
40S ribosomal protein S9 OS=Homo sapiens GN=RPS9 PE=1 SV=3	RS9_HUMAN	36.13	99.0002	D1
Sushi, nidogen and EGF-like domain-containing protein 1 OS=Homo sapiens GN=SNED1 PE=1 SV=2	SNED1_HUMAN	28.95	94.7769	D1
Sorting nexin-25 OS=Homo sapiens GN=SNX25 PE=1 SV=2	SNX25_HUMAN	27.95	93.4246	D1
Spectrin alpha chain, brain OS=Homo sapiens GN=SPTAN1 PE=1 SV=3	SPTA2_HUMAN	23.98	83.5969	D1
Spectrin beta chain, erythrocyte OS=Homo sapiens GN=SPTB PE=1 SV=5	SPTB1_HUMAN	27.46	92.6392	D1
Aspartate--tRNA ligase, mitochondrial OS=Homo sapiens GN=DARS2 PE=1 SV=1	SYDM_HUMAN	31.8672	97.3319	D1
Nesprin-2 OS=Homo sapiens GN=SYNE2 PE=1 SV=3	SYNE2_HUMAN	26.8156	91.4619	D1
Protein SZT2 OS=Homo sapiens GN=SZT2 PE=2 SV=3	SZT2_HUMAN	28.28	93.9057	D1
Tubulin alpha-1C chain OS=Homo sapiens GN=TUBA1C PE=1 SV=1	TBA1C_HUMAN	87.13	100	D1
Putative tubulin-like protein alpha-4B OS=Homo sapiens GN=TUBA4B PE=5 SV=2	TBA4B_HUMAN	25.15	87.4707	D1
Tubulin alpha-8 chain OS=Homo sapiens GN=TUBA8 PE=1 SV=1	TBA8_HUMAN	80.14	100	D1
Tomoregulin-1 OS=Homo sapiens GN=TMEFF1 PE=1 SV=1	TEFF1_HUMAN	34.62	98.5844	D1
Protein timeless homolog OS=Homo sapiens GN=TIMELESS PE=1 SV=2	TIM_HUMAN	35.32	98.7952	D1
Titin OS=Homo sapiens GN=TTN PE=1 SV=3	TITIN_HUMAN	93.9472	100	D1
Troponin T, slow skeletal muscle OS=Homo sapiens GN=TNNT1 PE=1 SV=4	TNNT1_HUMAN	26.26	90.2966	D1
Tubulin polyglutamylase complex subunit 1 OS=Homo sapiens GN=TPGS1 PE=2 SV=2	TPGS1_HUMAN	30	95.8987	D1
Trafficking kinesin-binding protein 2 OS=Homo sapiens GN=TRAK2 PE=1 SV=2	TRAK2_HUMAN	26.03	89.7688	D1
Protein unc-13 homolog B OS=Homo sapiens GN=UNC13B PE=1 SV=2	UN13B_HUMAN	28.9672	94.7976	D1
Vacuolar protein sorting-associated protein 13C OS=Homo sapiens GN=VPS13C PE=1 SV=1	VP13C_HUMAN	39.31	99.5192	D1
Xin actin-binding repeat-containing protein 1 OS=Homo sapiens GN=XIRP1 PE=1 SV=1	XIRP1_HUMAN	42.1672	99.751	D1
Zinc finger and BTB domain-containing protein 44 OS=Homo sapiens GN=ZBTB44 PE=1 SV=1	ZBT44_HUMAN	24.55	85.6145	D1
Neuronal acetylcholine receptor subunit alpha-10 OS=Homo sapiens GN=CHRNA10 PE=1 SV=1	ACH10_HUMAN	34.07	98.4533	D2
Armadillo repeat-containing protein 2 OS=Homo sapiens GN=ARMC2 PE=1 SV=4	ARMC2_HUMAN	25.37	88.5344	D2
Arf-GAP with SH3 domain, ANK repeat and PH domain-containing protein 2 OS=Homo sapiens GN=ASAP2 PE=1 SV=3	ASAP2_HUMAN	29.57	95.6409	D2
Ankyrin repeat and SOCS box protein 18 OS=Homo sapiens GN=ASB18 PE=2 SV=2	ASB18_HUMAN	32.82	97.9375	D2
Probable cation-transporting ATPase 13A4 OS=Homo sapiens GN=ATP13A4 PE=2 SV=3	AT134_HUMAN	31.47	97.1855	D2
Uncharacterized protein C2orf53 OS=Homo sapiens GN=C2orf53 PE=2 SV=1	CB053_HUMAN	34.94	98.7341	D2
Uncharacterized protein C2orf77 OS=Homo sapiens GN=C2orf77 PE=2 SV=2	CB077_HUMAN	36.22	99.0572	D2
Cytosolic carboxypeptidase 2 OS=Homo sapiens GN=AGBL2 PE=2 SV=2	CBPC2_HUMAN	26.85	91.8455	D2
Centrosomal protein of 290 kDa OS=Homo sapiens GN=CEP290 PE=1 SV=2	CE290_HUMAN	25.6244	89.1867	D2
Cytoskeleton-associated protein 5 OS=Homo sapiens GN=CKAP5 PE=1 SV=3	CKAP5_HUMAN	24.3672	85.5563	D2
Segment polarity protein dishevelled homolog DVL-2 OS=Homo sapiens GN=DVL2 PE=1 SV=1	DVL2_HUMAN	28.58	94.5248	D2
Steroid hormone receptor ERR1 OS=Homo sapiens GN=ESRRA PE=1 SV=3	ERR1_HUMAN	24.6	86.3102	D2
FYVE, RhoGEF and PH domain-containing protein 6 OS=Homo sapiens GN=FGD6 PE=1 SV=2	FGD6_HUMAN	29.77	95.8371	D2
Metabotropic glutamate receptor 4 OS=Homo sapiens GN=GRM4 PE=1 SV=1	GRM4_HUMAN	29.3472	95.4114	D2
HEAT repeat-containing protein 5A OS=Homo sapiens GN=HEATR5A PE=1 SV=2	HTR5A_HUMAN	22.85	79.5168	D2
Inhibitor of nuclear factor kappa-B kinase-interacting protein OS=Homo sapiens GN=IKBIP PE=1 SV=1	IKIP_HUMAN	37.08	99.2266	D2
Ras GTPase-activating-like protein IQGAP1 OS=Homo sapiens GN=IQGAP1 PE=1 SV=1	IQGA1_HUMAN	197.48	100	D2
UPF0258 protein KIAA1024 OS=Homo sapiens GN=KIAA1024 PE=2 SV=3	K1024_HUMAN	24.82	86.9864	D2
Putative methyltransferase KIAA1456 OS=Homo sapiens GN=KIAA1456 PE=2 SV=3	K1456_HUMAN	27.3072	92.6603	D2
Keratin, type I cytoskeletal 14 OS=Homo sapiens GN=KRT14 PE=1 SV=4	K1C14_HUMAN	26.57	91.3024	D2
Uncharacterized protein KIAA2026 OS=Homo sapiens GN=KIAA2026 PE=2 SV=2	K2026_HUMAN	36.93	99.1994	D2
Keratin, type II cytoskeletal 1b OS=Homo sapiens GN=KRT77 PE=1 SV=3	K2C1B_HUMAN	23.17	80.9718	D2
Loss of heterozygosity 12 chromosomal region 1 protein OS=Homo sapiens GN=LOH12CR1 PE=1 SV=1	L12R1_HUMAN	32.21	97.6265	D2
Lymphoid-restricted membrane protein OS=Homo sapiens GN=LRMP PE=1 SV=3	LRMP_HUMAN	29.85	95.9131	D2
Guanine nucleotide exchange factor DBS OS=Homo sapiens GN=MCF2L PE=1 SV=2	MCF2L_HUMAN	24.89	87.1945	D2
Midasin OS=Homo sapiens GN=MDN1 PE=1 SV=2	MDN1_HUMAN	28.6072	94.559	D2
Max-binding protein MNT OS=Homo sapiens GN=MNT PE=1 SV=1	MNT_HUMAN	30.98	96.8494	D2
Microtubule-associated tumor suppressor candidate 2 OS=Homo sapiens GN=MTUS2 PE=1 SV=3	MTUS2_HUMAN	26.28	90.7018	D2
Mucin-19 OS=Homo sapiens GN=MUC19 PE=1 SV=2	MUC19_HUMAN	27.58	93.1072	D2
Myomegalin OS=Homo sapiens GN=PDE4DIP PE=2 SV=1	MYOME_HUMAN	38.43	99.4332	D2
Myelin transcription factor 1-like protein OS=Homo sapiens GN=MYT1L PE=2 SV=3	MYT1L_HUMAN	25.94	89.9446	D2
Neuroblastoma-amplified sequence OS=Homo sapiens GN=NBAS PE=1 SV=2	NBAS_HUMAN	31.24	97.0324	D2
Neuroblastoma breakpoint family member 3 OS=Homo sapiens GN=NBPF3 PE=2 SV=1	NBPF3_HUMAN	30.68	96.624	D2
Glutamate [NMDA] receptor subunit epsilon-1 OS=Homo sapiens GN=GRIN2A PE=1 SV=1	NMDE1_HUMAN	35.93	98.9921	D2
Putative methyltransferase NSUN4 OS=Homo sapiens GN=NSUN4 PE=1 SV=2	NSUN4_HUMAN	28.72	94.6985	D2
Nuclear mitotic apparatus protein 1 OS=Homo sapiens GN=NUMA1 PE=1 SV=2	NUMA1_HUMAN	29.7844	95.8508	D2
GPI inositol-deacylase OS=Homo sapiens GN=PGAP1 PE=2 SV=1	PGAP1_HUMAN	31.2	97.005	D2
PR domain zinc finger protein 2 OS=Homo sapiens GN=PRDM2 PE=1 SV=3	PRDM2_HUMAN	36.73	99.1617	D2
Ras-related protein Rab-13 OS=Homo sapiens GN=RAB13 PE=1 SV=1	RAB13_HUMAN	26.26	90.6589	D2
Putative hydrolase RBBP9 OS=Homo sapiens GN=RBBP9 PE=1 SV=2	RBBP9_HUMAN	25.01	87.5434	D2
Rho GTPase-activating protein 11A OS=Homo sapiens GN=ARHGAP11A PE=1 SV=2	RHGBA_HUMAN	23.22	81.1896	D2
Rho GTPase-activating protein 11B OS=Homo sapiens GN=ARHGAP11B PE=1 SV=1	RHGBB_HUMAN	23.78	83.4652	D2
Synembryn-B OS=Homo sapiens GN=RIC8B PE=1 SV=2	RIC8B_HUMAN	32.95	97.9983	D2
60S ribosomal protein L10a OS=Homo sapiens GN=RPL10A PE=1 SV=2	RL10A_HUMAN	24.74	86.7444	D2
39S ribosomal protein L15, mitochondrial OS=Homo sapiens GN=MRPL15 PE=1 SV=1	RM15_HUMAN	24.31	85.3648	D2
Retinitis pigmentosa 1-like 1 protein OS=Homo sapiens GN=RP1L1 PE=1 SV=4	RP1L1_HUMAN	28.73	94.7107	D2
40S ribosomal protein S9 OS=Homo sapiens GN=RPS9 PE=1 SV=3	RS9_HUMAN	37.6	99.3139	D2
Protein strawberry notch homolog 2 OS=Homo sapiens GN=SBNO2 PE=2 SV=3	SBNO2_HUMAN	27.8	93.4476	D2
Protein phosphatase Slingshot homolog 1 OS=Homo sapiens GN=SSH1 PE=1 SV=2	SSH1_HUMAN	25.88	89.8047	D2
Putative tubulin-like protein alpha-4B OS=Homo sapiens GN=TUBA4B PE=5 SV=2	TBA4B_HUMAN	24.71	86.6526	D2
Tubulin alpha-8 chain OS=Homo sapiens GN=TUBA8 PE=1 SV=1	TBA8_HUMAN	26.33	90.8083	D2
Tubulin alpha-8 chain OS=Homo sapiens GN=TUBA8 PE=1 SV=1	TBA8_HUMAN	26.33	90.8083	D2
Tubulin alpha-8 chain OS=Homo sapiens GN=TUBA8 PE=1 SV=1	TBA8_HUMAN	26.33	90.8083	D2
Protein timeless homolog OS=Homo sapiens GN=TIMELESS PE=1 SV=2	TIM_HUMAN	30.47	96.4568	D2
Titin OS=Homo sapiens GN=TTN PE=1 SV=3	TITIN_HUMAN	76.1618	99.9999	D2
Tubulin polyglutamylase complex subunit 1 OS=Homo sapiens GN=TPGS1 PE=2 SV=2	TPGS1_HUMAN	32.22	97.6319	D2
Tribbles homolog 3 OS=Homo sapiens GN=TRIB3 PE=1 SV=2	TRIB3_HUMAN	24.8	86.9263	D2
VPS33B-interacting protein OS=Homo sapiens GN=VIPAR PE=1 SV=1	VIPAR_HUMAN	27.06	92.2304	D2
Zinc finger protein 169 OS=Homo sapiens GN=ZNF169 PE=1 SV=3	ZN169_HUMAN	24.56	86.1835	D2
Neuronal acetylcholine receptor subunit alpha-10 OS=Homo sapiens GN=CHRNA10 PE=1 SV=1	ACH10_HUMAN	32.77	97.9468	D3
A-kinase anchor protein 9 OS=Homo sapiens GN=AKAP9 PE=1 SV=3	AKAP9_HUMAN	42.6844	99.7906	D3
Armadillo repeat-containing protein 2 OS=Homo sapiens GN=ARMC2 PE=1 SV=4	ARMC2_HUMAN	23.06	80.7941	D3
Arf-GAP with SH3 domain, ANK repeat and PH domain-containing protein 2 OS=Homo sapiens GN=ASAP2 PE=1 SV=3	ASAP2_HUMAN	37.1	99.2424	D3
ADAMTS-like protein 3 OS=Homo sapiens GN=ADAMTSL3 PE=2 SV=4	ATL3_HUMAN	23.6872	83.3768	D3
Transcription regulator protein BACH2 OS=Homo sapiens GN=BACH2 PE=1 SV=1	BACH2_HUMAN	22.9272	80.1977	D3
Coiled-coil domain-containing protein 102A OS=Homo sapiens GN=CCDC102A PE=1 SV=2	C102A_HUMAN	28.25	94.1865	D3
Uncharacterized protein C2orf77 OS=Homo sapiens GN=C2orf77 PE=2 SV=2	CB077_HUMAN	35.11	98.8021	D3
Cyclin-dependent kinase 13 OS=Homo sapiens GN=CDK13 PE=1 SV=2	CDK13_HUMAN	30.94	96.8708	D3
Ceramide synthase 3 OS=Homo sapiens GN=CERS3 PE=2 SV=2	CERS3_HUMAN	23.08	80.8823	D3
Uncharacterized protein C12orf53 OS=Homo sapiens GN=C12orf53 PE=2 SV=1	CL053_HUMAN	23.11	81.0139	D3
Choline O-acetyltransferase OS=Homo sapiens GN=CHAT PE=1 SV=4	CLAT_HUMAN	25.2072	88.2857	D3
Claudin-23 OS=Homo sapiens GN=CLDN23 PE=1 SV=2	CLD23_HUMAN	26.67	91.6356	D3
Transcription factor COE2 OS=Homo sapiens GN=EBF2 PE=1 SV=4	COE2_HUMAN	26.08	90.4185	D3
Chondroitin sulfate proteoglycan 4 OS=Homo sapiens GN=CSPG4 PE=1 SV=2	CSPG4_HUMAN	26.64	91.5776	D3
Putative ATP-dependent RNA helicase DDX11-like protein 8 OS=Homo sapiens GN=DDX11L8 PE=1 SV=1	D11L8_HUMAN	25.95	90.1273	D3
DDB1- and CUL4-associated factor 5 OS=Homo sapiens GN=DCAF5 PE=1 SV=2	DCAF5_HUMAN	24.1	84.8841	D3
Segment polarity protein dishevelled homolog DVL-2 OS=Homo sapiens GN=DVL2 PE=1 SV=1	DVL2_HUMAN	24.73	86.9252	D3
DNA excision repair protein ERCC-6-like OS=Homo sapiens GN=ERCC6L PE=1 SV=1	ERC6L_HUMAN	32.19	97.6534	D3
Steroid hormone receptor ERR1 OS=Homo sapiens GN=ESRRA PE=1 SV=3	ERR1_HUMAN	25.58	89.2493	D3
FYVE, RhoGEF and PH domain-containing protein 6 OS=Homo sapiens GN=FGD6 PE=1 SV=2	FGD6_HUMAN	30.51	96.5451	D3
Furin OS=Homo sapiens GN=FURIN PE=1 SV=2	FURIN_HUMAN	24.5772	86.457	D3
Interleukin-17 receptor C OS=Homo sapiens GN=IL17RC PE=1 SV=2	I17RC_HUMAN	23.21	81.4461	D3
Interferon alpha-1/13 OS=Homo sapiens GN=IFNA1 PE=1 SV=1	IFNA1_HUMAN	28.53	94.5495	D3
Inhibitor of nuclear factor kappa-B kinase-interacting protein OS=Homo sapiens GN=IKBIP PE=1 SV=1	IKIP_HUMAN	35.04	98.7826	D3
Ras GTPase-activating-like protein IQGAP1 OS=Homo sapiens GN=IQGAP1 PE=1 SV=1	IQGA1_HUMAN	121.65	100	D3
Keratin, type I cytoskeletal 12 OS=Homo sapiens GN=KRT12 PE=1 SV=1	K1C12_HUMAN	24.67	86.7433	D3
Uncharacterized protein KIAA2026 OS=Homo sapiens GN=KIAA2026 PE=2 SV=2	K2026_HUMAN	26.99	92.2298	D3
Keratin, type II cytoskeletal 74 OS=Homo sapiens GN=KRT74 PE=1 SV=2	K2C74_HUMAN	27.74	93.4622	D3
Loss of heterozygosity 12 chromosomal region 1 protein OS=Homo sapiens GN=LOH12CR1 PE=1 SV=1	L12R1_HUMAN	31.76	97.4092	D3
Guanine nucleotide exchange factor DBS OS=Homo sapiens GN=MCF2L PE=1 SV=2	MCF2L_HUMAN	23.07	80.8383	D3
RNA-binding protein MEX3A OS=Homo sapiens GN=MEX3A PE=1 SV=1	MEX3A_HUMAN	29.81	95.9409	D3
Max-binding protein MNT OS=Homo sapiens GN=MNT PE=1 SV=1	MNT_HUMAN	29.64	95.7788	D3
Neuroblastoma-amplified sequence OS=Homo sapiens GN=NBAS PE=1 SV=2	NBAS_HUMAN	30.75	96.7309	D3
Glutamate [NMDA] receptor subunit epsilon-1 OS=Homo sapiens GN=GRIN2A PE=1 SV=1	NMDE1_HUMAN	27.63	93.2944	D3
Nuclear mitotic apparatus protein 1 OS=Homo sapiens GN=NUMA1 PE=1 SV=2	NUMA1_HUMAN	45.8244	99.8984	D3
Olfactory receptor 6Y1 OS=Homo sapiens GN=OR6Y1 PE=2 SV=1	OR6Y1_HUMAN	24.69	86.8042	D3
GPI inositol-deacylase OS=Homo sapiens GN=PGAP1 PE=2 SV=1	PGAP1_HUMAN	28.33	94.2926	D3
Polyhomeotic-like protein 2 OS=Homo sapiens GN=PHC2 PE=1 SV=1	PHC2_HUMAN	26.8	91.8823	D3
Putative hydrolase RBBP9 OS=Homo sapiens GN=RBBP9 PE=1 SV=2	RBBP9_HUMAN	24.76	87.0152	D3
Rho GTPase-activating protein 11B OS=Homo sapiens GN=ARHGAP11B PE=1 SV=1	RHGBB_HUMAN	22.99	80.482	D3
Retinitis pigmentosa 1-like 1 protein OS=Homo sapiens GN=RP1L1 PE=1 SV=4	RP1L1_HUMAN	24.52	86.2775	D3
40S ribosomal protein S9 OS=Homo sapiens GN=RPS9 PE=1 SV=3	RS9_HUMAN	35.16	98.8158	D3
Protein S100-A8 OS=Homo sapiens GN=S100A8 PE=1 SV=1	S10A8_HUMAN	26.88	92.0304	D3
Protein S100-A9 OS=Homo sapiens GN=S100A9 PE=1 SV=1	S10A9_HUMAN	69.2	99.9995	D3
Protein SIX6OS1 OS=Homo sapiens GN=SIX6OS1 PE=2 SV=2	S6OS1_HUMAN	35.36	98.8691	D3
Probable histidine--tRNA ligase, mitochondrial OS=Homo sapiens GN=HARS2 PE=1 SV=1	SYHM_HUMAN	23.9	84.1717	D3
Protein TANC2 OS=Homo sapiens GN=TANC2 PE=1 SV=3	TANC2_HUMAN	29.4572	95.5973	D3
Protein timeless homolog OS=Homo sapiens GN=TIMELESS PE=1 SV=2	TIM_HUMAN	23.34	81.9933	D3
Titin OS=Homo sapiens GN=TTN PE=1 SV=3	TITIN_HUMAN	47.4816	99.9306	D3
Tubulin polyglutamylase complex subunit 1 OS=Homo sapiens GN=TPGS1 PE=2 SV=2	TPGS1_HUMAN	27.11	92.4415	D3
Tribbles homolog 3 OS=Homo sapiens GN=TRIB3 PE=1 SV=2	TRIB3_HUMAN	22.96	80.3467	D3
E3 ubiquitin-protein ligase UBR3 OS=Homo sapiens GN=UBR3 PE=2 SV=2	UBR3_HUMAN	25.56	89.1997	D3
VPS33B-interacting protein OS=Homo sapiens GN=VIPAR PE=1 SV=1	VIPAR_HUMAN	25.8	89.7804	D3
Zinc finger MYM-type protein 4 OS=Homo sapiens GN=ZMYM4 PE=1 SV=1	ZMYM4_HUMAN	24.2	85.2282	D3
Zinc finger protein 169 OS=Homo sapiens GN=ZNF169 PE=1 SV=3	ZN169_HUMAN	27.04	92.3187	D3
HLA class I histocompatibility antigen, B-58 alpha chain OS=Homo sapiens GN=HLA-B PE=2 SV=1	1B58_HUMAN	24.3	85.1569	D4
Neuronal acetylcholine receptor subunit alpha-10 OS=Homo sapiens GN=CHRNA10 PE=1 SV=1	ACH10_HUMAN	34.05	98.4277	D4
Actin, cytoplasmic 1 OS=Homo sapiens GN=ACTB PE=1 SV=1	ACTB_HUMAN	54.59	99.9861	D4
Aldehyde oxidase OS=Homo sapiens GN=AOX1 PE=2 SV=2	ADO_HUMAN	24.32	85.2251	D4
Serum albumin OS=Homo sapiens GN=ALB PE=1 SV=2	ALBU_HUMAN	37.09	99.2192	D4
DNA-(apurinic or apyrimidinic site) lyase 2 OS=Homo sapiens GN=APEX2 PE=1 SV=1	APEX2_HUMAN	33.43	98.1865	D4
Apolipoprotein E OS=Homo sapiens GN=APOE PE=1 SV=1	APOE_HUMAN	26.85	91.7487	D4
Rho guanine nucleotide exchange factor 17 OS=Homo sapiens GN=ARHGEF17 PE=1 SV=1	ARHGH_HUMAN	26.29	90.6131	D4
AT-rich interactive domain-containing protein 5A OS=Homo sapiens GN=ARID5A PE=2 SV=2	ARI5A_HUMAN	23.4	81.739	D4
Armadillo repeat-containing protein 2 OS=Homo sapiens GN=ARMC2 PE=1 SV=4	ARMC2_HUMAN	26.02	90.011	D4
Arf-GAP with SH3 domain, ANK repeat and PH domain-containing protein 2 OS=Homo sapiens GN=ASAP2 PE=1 SV=3	ASAP2_HUMAN	33.02	98.0069	D4
Ankyrin repeat and SOCS box protein 2 OS=Homo sapiens GN=ASB2 PE=1 SV=1	ASB2_HUMAN	26.36	90.7632	D4
Abnormal spindle-like microcephaly-associated protein OS=Homo sapiens GN=ASPM PE=1 SV=2	ASPM_HUMAN	23.84	83.4985	D4
Putative Polycomb group protein ASXL1 OS=Homo sapiens GN=ASXL1 PE=1 SV=3	ASXL1_HUMAN	27.27	92.5093	D4
Probable phospholipid-transporting ATPase VB OS=Homo sapiens GN=ATP10B PE=2 SV=2	AT10B_HUMAN	27.88	93.4909	D4
Probable cation-transporting ATPase 13A4 OS=Homo sapiens GN=ATP13A4 PE=2 SV=3	AT134_HUMAN	23.33	81.4423	D4
Uncharacterized protein C2orf53 OS=Homo sapiens GN=C2orf53 PE=2 SV=1	CB053_HUMAN	26.07	90.1253	D4
Uncharacterized protein C2orf77 OS=Homo sapiens GN=C2orf77 PE=2 SV=2	CB077_HUMAN	35.36	98.8372	D4
UPF0361 protein C3orf37 OS=Homo sapiens GN=C3orf37 PE=1 SV=1	CC037_HUMAN	23.08	80.3427	D4
Centrosomal protein of 290 kDa OS=Homo sapiens GN=CEP290 PE=1 SV=2	CE290_HUMAN	34.4144	98.5543	D4
Centromere protein F OS=Homo sapiens GN=CENPF PE=1 SV=2	CENPF_HUMAN	30.7072	96.6053	D4
Chromodomain-helicase-DNA-binding protein 9 OS=Homo sapiens GN=CHD9 PE=1 SV=2	CHD9_HUMAN	49.8416	99.9586	D4
Cytoskeleton-associated protein 5 OS=Homo sapiens GN=CKAP5 PE=1 SV=3	CKAP5_HUMAN	24.07	84.3497	D4
Centlein OS=Homo sapiens GN=CNTLN PE=2 SV=5	CNTLN_HUMAN	29.5172	95.5352	D4
Chondroitin sulfate proteoglycan 4 OS=Homo sapiens GN=CSPG4 PE=1 SV=2	CSPG4_HUMAN	27.14	92.2817	D4
DDB1- and CUL4-associated factor 5 OS=Homo sapiens GN=DCAF5 PE=1 SV=2	DCAF5_HUMAN	36.63	99.132	D4
Segment polarity protein dishevelled homolog DVL-2 OS=Homo sapiens GN=DVL2 PE=1 SV=1	DVL2_HUMAN	33.33	98.1442	D4
Putative elongation factor 1-alpha-like 3 OS=Homo sapiens GN=EEF1A1P5 PE=5 SV=1	EF1A3_HUMAN	34.83	98.6862	D4
DNA excision repair protein ERCC-6-like OS=Homo sapiens GN=ERCC6L PE=1 SV=1	ERC6L_HUMAN	23.13	80.5677	D4
Protein FAM45B OS=Homo sapiens GN=FAM45B PE=2 SV=1	FA45B_HUMAN	24.05	84.2774	D4
Fanconi anemia group M protein OS=Homo sapiens GN=FANCM PE=1 SV=2	FANCM_HUMAN	26.81	91.6723	D4
Fibrillin-3 OS=Homo sapiens GN=FBN3 PE=2 SV=3	FBN3_HUMAN	27.6344	93.1121	D4
Neutral alpha-glucosidase AB OS=Homo sapiens GN=GANAB PE=1 SV=3	GANAB_HUMAN	23.91	83.7623	D4
Glial fibrillary acidic protein OS=Homo sapiens GN=GFAP PE=1 SV=1	GFAP_HUMAN	76.65	99.9999	D4
Glucosamine--fructose-6-phosphate aminotransferase [isomerizing] 2 OS=Homo sapiens GN=GFPT2 PE=1 SV=3	GFPT2_HUMAN	24.25	84.9851	D4
Glycosyl-phosphatidylinositol-anchored molecule-like protein OS=Homo sapiens GN=GML PE=2 SV=1	GML_HUMAN	25.44	88.5837	D4
Heat shock protein HSP 90-beta OS=Homo sapiens GN=HSP90AB1 PE=1 SV=4	HS90B_HUMAN	28.18	93.9253	D4
Inhibitor of nuclear factor kappa-B kinase-interacting protein OS=Homo sapiens GN=IKBIP PE=1 SV=1	IKIP_HUMAN	34.98	98.7308	D4
Ras GTPase-activating-like protein IQGAP1 OS=Homo sapiens GN=IQGAP1 PE=1 SV=1	IQGA1_HUMAN	209.62	100	D4
Inositol 1,4,5-trisphosphate receptor type 3 OS=Homo sapiens GN=ITPR3 PE=1 SV=2	ITPR3_HUMAN	26.5	91.0562	D4
Keratin, type I cytoskeletal 12 OS=Homo sapiens GN=KRT12 PE=1 SV=1	K1C12_HUMAN	23.3	81.3137	D4
Uncharacterized protein KIAA2026 OS=Homo sapiens GN=KIAA2026 PE=2 SV=2	K2026_HUMAN	29.62	95.6396	D4
Keratin, type II cytoskeletal 72 OS=Homo sapiens GN=KRT72 PE=1 SV=2	K2C72_HUMAN	48.7	99.9461	D4
BTB/POZ domain-containing protein KCTD18 OS=Homo sapiens GN=KCTD18 PE=2 SV=2	KCD18_HUMAN	30.26	96.2371	D4
Loss of heterozygosity 12 chromosomal region 1 protein OS=Homo sapiens GN=LOH12CR1 PE=1 SV=1	L12R1_HUMAN	30.63	96.5444	D4
Lymphoid-restricted membrane protein OS=Homo sapiens GN=LRMP PE=1 SV=3	LRMP_HUMAN	23.45	81.9481	D4
Lysosomal-trafficking regulator OS=Homo sapiens GN=LYST PE=1 SV=3	LYST_HUMAN	23.4272	81.853	D4
Microtubule-actin cross-linking factor 1, isoforms 1/2/3/5 OS=Homo sapiens GN=MACF1 PE=1 SV=4	MACF1_HUMAN	27.9028	93.525	D4
Microtubule-associated serine/threonine-protein kinase 4 OS=Homo sapiens GN=MAST4 PE=1 SV=3	MAST4_HUMAN	33.25	98.1097	D4
Guanine nucleotide exchange factor DBS OS=Homo sapiens GN=MCF2L PE=1 SV=2	MCF2L_HUMAN	26.46	90.9734	D4
Midasin OS=Homo sapiens GN=MDN1 PE=1 SV=2	MDN1_HUMAN	26.4272	90.905	D4
RNA-binding protein MEX3A OS=Homo sapiens GN=MEX3A PE=1 SV=1	MEX3A_HUMAN	34.96	98.725	D4
Max-binding protein MNT OS=Homo sapiens GN=MNT PE=1 SV=1	MNT_HUMAN	30.99	96.8193	D4
Myelin transcription factor 1-like protein OS=Homo sapiens GN=MYT1L PE=2 SV=3	MYT1L_HUMAN	29.51	95.5278	D4
Neuron navigator 2 OS=Homo sapiens GN=NAV2 PE=1 SV=3	NAV2_HUMAN	24.89	87.0424	D4
Neuroblastoma-amplified sequence OS=Homo sapiens GN=NBAS PE=1 SV=2	NBAS_HUMAN	42.61	99.781	D4
Glutamate [NMDA] receptor subunit epsilon-1 OS=Homo sapiens GN=GRIN2A PE=1 SV=1	NMDE1_HUMAN	33.65	98.2761	D4
Putative methyltransferase NSUN4 OS=Homo sapiens GN=NSUN4 PE=1 SV=2	NSUN4_HUMAN	27.4	92.7302	D4
Nuclear mitotic apparatus protein 1 OS=Homo sapiens GN=NUMA1 PE=1 SV=2	NUMA1_HUMAN	70.3544	99.9996	D4
Olfactory receptor 6C74 OS=Homo sapiens GN=OR6C74 PE=2 SV=1	O6C74_HUMAN	27.84	93.4306	D4
GPI inositol-deacylase OS=Homo sapiens GN=PGAP1 PE=2 SV=1	PGAP1_HUMAN	26.71	91.4783	D4
1-phosphatidylinositol-4,5-bisphosphate phosphodiesterase beta-1 OS=Homo sapiens GN=PLCB1 PE=1 SV=1	PLCB1_HUMAN	26.82	91.6915	D4
PR domain zinc finger protein 2 OS=Homo sapiens GN=PRDM2 PE=1 SV=3	PRDM2_HUMAN	26.72	91.4979	D4
Putative hydrolase RBBP9 OS=Homo sapiens GN=RBBP9 PE=1 SV=2	RBBP9_HUMAN	28.09	93.7981	D4
Inactive rhomboid protein 2 OS=Homo sapiens GN=RHBDF2 PE=1 SV=2	RHDF2_HUMAN	35.28	98.8155	D4
Rho GTPase-activating protein 11B OS=Homo sapiens GN=ARHGAP11B PE=1 SV=1	RHGBB_HUMAN	24.69	86.4318	D4
60S acidic ribosomal protein P0 OS=Homo sapiens GN=RPLP0 PE=1 SV=1	RLA0_HUMAN	34.95	98.722	D4
39S ribosomal protein L15, mitochondrial OS=Homo sapiens GN=MRPL15 PE=1 SV=1	RM15_HUMAN	27.25	92.4747	D4
Nuclear receptor ROR-gamma OS=Homo sapiens GN=RORC PE=1 SV=2	RORG_HUMAN	31.41	97.1125	D4
Retinitis pigmentosa 1-like 1 protein OS=Homo sapiens GN=RP1L1 PE=1 SV=4	RP1L1_HUMAN	30.01	96.0141	D4
40S ribosomal protein S9 OS=Homo sapiens GN=RPS9 PE=1 SV=3	RS9_HUMAN	36.73	99.1518	D4
Ryanodine receptor 2 OS=Homo sapiens GN=RYR2 PE=1 SV=3	RYR2_HUMAN	24.1772	84.7312	D4
Protein SIX6OS1 OS=Homo sapiens GN=SIX6OS1 PE=2 SV=2	S6OS1_HUMAN	23.1	80.433	D4
Splicing factor 3B subunit 2 OS=Homo sapiens GN=SF3B2 PE=1 SV=2	SF3B2_HUMAN	25.71	89.2719	D4
Protein Smaug homolog 1 OS=Homo sapiens GN=SAMD4A PE=1 SV=3	SMAG1_HUMAN	30.05	96.0507	D4
Serpin A12 OS=Homo sapiens GN=SERPINA12 PE=2 SV=1	SPA12_HUMAN	24.12	84.5288	D4
Sperm-associated antigen 16 protein OS=Homo sapiens GN=SPAG16 PE=2 SV=2	SPG16_HUMAN	26.15	90.3055	D4
Protein phosphatase Slingshot homolog 1 OS=Homo sapiens GN=SSH1 PE=1 SV=2	SSH1_HUMAN	41.06	99.687	D4
Putative tubulin-like protein alpha-4B OS=Homo sapiens GN=TUBA4B PE=5 SV=2	TBA4B_HUMAN	64.39	99.9985	D4
Tubulin alpha-8 chain OS=Homo sapiens GN=TUBA8 PE=1 SV=1	TBA8_HUMAN	283.15	100	D4
Tubulin beta chain OS=Homo sapiens GN=TUBB PE=1 SV=2	TBB5_HUMAN	336.2	100	D4
Tubulin alpha-8 chain OS=Homo sapiens GN=TUBA8 PE=1 SV=1	TBA8_HUMAN	283.15	100	D4
Tubulin alpha-8 chain OS=Homo sapiens GN=TUBA8 PE=1 SV=1	TBA8_HUMAN	283.15	100	D4
General transcription factor 3C polypeptide 1 OS=Homo sapiens GN=GTF3C1 PE=1 SV=4	TF3C1_HUMAN	25.99	89.9417	D4
Queuine tRNA-ribosyltransferase OS=Homo sapiens GN=QTRT1 PE=1 SV=3	TGT_HUMAN	23.86	83.5743	D4
Protein timeless homolog OS=Homo sapiens GN=TIMELESS PE=1 SV=2	TIM_HUMAN	28.44	94.2783	D4
Titin OS=Homo sapiens GN=TTN PE=1 SV=3	TITIN_HUMAN	40.4988	99.6438	D4
Troponin T, slow skeletal muscle OS=Homo sapiens GN=TNNT1 PE=1 SV=4	TNNT1_HUMAN	26.42	90.8899	D4
Tubulin polyglutamylase complex subunit 1 OS=Homo sapiens GN=TPGS1 PE=2 SV=2	TPGS1_HUMAN	40.42	99.6373	D4
Trafficking kinesin-binding protein 2 OS=Homo sapiens GN=TRAK2 PE=1 SV=2	TRAK2_HUMAN	29.05	95.0281	D4
Heat shock protein 75 kDa, mitochondrial OS=Homo sapiens GN=TRAP1 PE=1 SV=3	TRAP1_HUMAN	28.18	93.9253	D4
Tribbles homolog 3 OS=Homo sapiens GN=TRIB3 PE=1 SV=2	TRIB3_HUMAN	23.24	81.0537	D4
E3 ubiquitin-protein ligase UBR3 OS=Homo sapiens GN=UBR3 PE=2 SV=2	UBR3_HUMAN	28.89	94.8415	D4
Usher syndrome type-1G protein OS=Homo sapiens GN=USH1G PE=1 SV=1	USH1G_HUMAN	26.78	91.6146	D4
Utrophin OS=Homo sapiens GN=UTRN PE=1 SV=2	UTRO_HUMAN	24.29	85.1227	D4
Vimentin OS=Homo sapiens GN=VIM PE=1 SV=4	VIME_HUMAN	118.56	100	D4
Vacuolar protein sorting-associated protein 13C OS=Homo sapiens GN=VPS13C PE=1 SV=1	VP13C_HUMAN	34.54	98.5955	D4
Protein Wnt-16 OS=Homo sapiens GN=WNT16 PE=2 SV=1	WNT16_HUMAN	26.29	90.6131	D4
Tail-anchored protein insertion receptor WRB OS=Homo sapiens GN=WRB PE=1 SV=2	WRB_HUMAN	32.04	97.5024	D4
Xin actin-binding repeat-containing protein 1 OS=Homo sapiens GN=XIRP1 PE=1 SV=1	XIRP1_HUMAN	26.6872	91.4335	D4
Zinc finger protein 169 OS=Homo sapiens GN=ZNF169 PE=1 SV=3	ZN169_HUMAN	24.56	86.0195	D4
Zinc finger protein 630 OS=Homo sapiens GN=ZNF630 PE=2 SV=1	ZN630_HUMAN	23.65	82.7605	D4
Zinc finger HIT domain-containing protein 2 OS=Homo sapiens GN=ZNHIT2 PE=1 SV=1	ZNHI2_HUMAN	33.66	98.28	D4

## Sheet: D1-D2
Top Ranked Protein Name	Accession No.	Total Ion Score	Total Ion C. I. %
Arf-GAP with SH3 domain, ANK repeat and PH domain-containing protein 2	ASAP2_HUMAN	33.15	98.0142
Ankyrin repeat and SOCS box protein 18	ASB18_HUMAN	39.61	99.5513
Probable cation-transporting ATPase 13A4	AT134_HUMAN	28.53	94.2466
Uncharacterized protein C2orf53	CB053_HUMAN	29.99	95.8892
Uncharacterized protein C2orf77	CB077_HUMAN	32.27	97.5682
Cytolic carboxypeptidase 2	CBPC2_HUMAN	24.76	86.2935
Segment polarity protein dishevelled homolog DVL-2	DVL2_HUMAN	30.78	96.5729
Steroid hormone receptor ERR1	ERR1_HUMAN	24.6	86.3102
FYVE, RhoGEF and PH domain-containing protein 6	FGD6_HUMAN	29.77	95.8371
HEAT repeat-containing protein 5A	HTR5A_HUMAN	23.66	82.3426
Inhibitor of nuclear factor kappa-B kinase-interacting protein	IKIP_HUMAN	27.57	92.8233
Ras GTPase-activating-like protein IQGAP1	IQGA1_HUMAN	209.93	100
Ls of heterozygity 12 chromomal region 1 protein	L12R1_HUMAN	30.25	96.1281
Midasin	MDN1_HUMAN	32.8372	97.8659
Max-binding protein MNT	MNT_HUMAN	43.54	99.8185
Microtubule-associated tumor suppressor candidate 2	MTUS2_HUMAN	30.4372	96.2914
Myomegalin	MYOME_HUMAN	41.88	99.734
Myelin transcription factor 1-like protein	MYT1L_HUMAN	38.41	99.4085
Neuroblastoma-amplified sequence	NBAS_HUMAN	40.99	99.6735
Glutamate [NMDA] receptor subunit epsilon-1	NMDE1_HUMAN	25.59	88.6779
Nuclear mitotic apparatus protein 1	NUMA1_HUMAN	46.7344	99.913
GPI initol-deacylase	PGAP1_HUMAN	25.85	89.3359
Putative hydrolase RBBP9	RBBP9_HUMAN	25.1	87.3257
60S ribomal protein L10a	RL10A_HUMAN	27.66	92.9705
39S ribomal protein L15, mitochondrial	RM15_HUMAN	28.68	94.4419
Retinitis pigmenta 1-like 1 protein	RP1L1_HUMAN	31.82	97.3027
40S ribomal protein S9	RS9_HUMAN	36.13	99.0002
Putative tubulin-like protein alpha-4B	TBA4B_HUMAN	25.15	87.4707
Tubulin alpha-8 chain	TBA8_HUMAN	80.14	100
Tomoregulin-1	TEFF1_HUMAN	34.62	98.5844
Protein timeless homolog	TIM_HUMAN	35.32	98.7952
Titin	TITIN_HUMAN	93.9472	100
Tubulin polyglutamylase complex subunit 1	TPGS1_HUMAN	30	95.8987

## Sheet: D1-D3
Top Ranked Protein Name	Accession No.	Total Ion Score	Total Ion C. I. %
Arf-GAP with SH3 domain, ANK repeat and PH domain-containing protein 2	ASAP2_HUMAN	33.15	98.0142	D1
Coiled-coil domain-containing protein 102A	C102A_HUMAN	27.74	93.0988	D1
Uncharacterized protein C2orf77	CB077_HUMAN	32.27	97.5682	D1
Transcription factor COE2	COE2_HUMAN	24.42	85.1774	D1
DDB1- and CUL4-associated factor 5	DCAF5_HUMAN	29.99	95.8892	D1
Segment polarity protein dishevelled homolog DVL-2	DVL2_HUMAN	30.78	96.5729	D1
Steroid hormone receptor ERR1	ERR1_HUMAN	34.36	98.4971	D1
FYVE, RhoGEF and PH domain-containing protein 6	FGD6_HUMAN	25.12	87.3839	D1
Interferon alpha-1/13	IFNA1_HUMAN	25.88	89.4093	D1
Inhibitor of nuclear factor kappa-B kinase-interacting protein	IKIP_HUMAN	27.57	92.8233	D1
Ras GTPase-activating-like protein IQGAP1	IQGA1_HUMAN	209.93	100	D1
Keratin, type II cytkeletal 74	K2C74_HUMAN	37.59	99.2856	D1
Ls of heterozygity 12 chromomal region 1 protein	L12R1_HUMAN	30.25	96.1281	D1
RNA-binding protein MEX3A	MEX3A_HUMAN	26.49	90.7971	D1
Max-binding protein MNT	MNT_HUMAN	43.54	99.8185	D1
Neuroblastoma-amplified sequence	NBAS_HUMAN	40.99	99.6735	D1
Glutamate [NMDA] receptor subunit epsilon-1	NMDE1_HUMAN	25.59	88.6779	D1
Nuclear mitotic apparatus protein 1	NUMA1_HUMAN	46.7344	99.913	D1
GPI initol-deacylase	PGAP1_HUMAN	25.85	89.3359	D1
Putative hydrolase RBBP9	RBBP9_HUMAN	25.1	87.3257	D1
Retinitis pigmenta 1-like 1 protein	RP1L1_HUMAN	31.82	97.3027	D1
40S ribomal protein S9	RS9_HUMAN	36.13	99.0002	D1
Tomoregulin-1	TEFF1_HUMAN	34.62	98.5844	D1
Protein timeless homolog	TIM_HUMAN	35.32	98.7952	D1
Titin	TITIN_HUMAN	93.9472	100	D1
Tubulin polyglutamylase complex subunit 1	TPGS1_HUMAN	30	95.8987	D1

## Sheet: D1-D4
Top Ranked Protein Name	Accession No.	Total Ion Score	Total Ion C. I. %
Arf-GAP with SH3 domain, ANK repeat and PH domain-containing protein 2	ASAP2_HUMAN	33.15	98.0142
Putative Polycomb group protein ASXL1	ASXL1_HUMAN	27.32	92.398
Probable cation-transporting ATPase 13A4	AT134_HUMAN	28.53	94.2466
Uncharacterized protein C2orf53	CB053_HUMAN	29.99	95.8892
Uncharacterized protein C2orf77	CB077_HUMAN	32.27	97.5682
DDB1- and CUL4-associated factor 5	DCAF5_HUMAN	29.99	95.8892
Segment polarity protein dishevelled homolog DVL-2	DVL2_HUMAN	30.78	96.5729
Inhibitor of nuclear factor kappa-B kinase-interacting protein	IKIP_HUMAN	27.57	92.8233
Ras GTPase-activating-like protein IQGAP1	IQGA1_HUMAN	209.62	100
BTB/POZ domain-containing protein KCTD18	KCD18_HUMAN	30.3	96.1724
Ls of heterozygity 12 chromomal region 1 protein	L12R1_HUMAN	30.25	96.1281
Lysomal-trafficking regulator	LYST_HUMAN	43.3972	99.8124
Midasin	MDN1_HUMAN	32.8372	97.8659
Myelin transcription factor 1-like protein	MYT1L_HUMAN	38.41	99.4085
Neuroblastoma-amplified sequence	NBAS_HUMAN	40.99	99.6735
Glutamate [NMDA] receptor subunit epsilon-1	NMDE1_HUMAN	25.59	88.6779
Nuclear mitotic apparatus protein 1	NUMA1_HUMAN	46.7344	99.913
Olfactory receptor 6C74	O6C74_HUMAN	27.84	93.4306
GPI initol-deacylase	PGAP1_HUMAN	25.85	89.3359
Putative hydrolase RBBP9	RBBP9_HUMAN	25.1	87.3257
39S ribomal protein L15, mitochondrial	RM15_HUMAN	28.68	94.4419
Retinitis pigmenta 1-like 1 protein	RP1L1_HUMAN	31.82	97.3027
40S ribomal protein S9	RS9_HUMAN	36.13	99.0002
Putative tubulin-like protein alpha-4B	TBA4B_HUMAN	25.15	87.4707
Tomoregulin-1	TEFF1_HUMAN	34.62	98.5844
Protein timeless homolog	TIM_HUMAN	35.32	98.7952
Titin	TITIN_HUMAN	93.9472	100
Troponin T, slow skeletal muscle	TNNT1_HUMAN	26.26	90.2966
Tubulin polyglutamylase complex subunit 1	TPGS1_HUMAN	30	95.8987
Trafficking kinesin-binding protein 2	TRAK2_HUMAN	26.03	89.7688
Vacuolar protein sorting-associated protein 13C	VP13C_HUMAN	39.31	99.5192
Xin actin-binding repeat-containing protein 1	XIRP1_HUMAN	42.1672	99.751

## Sheet: D2-D3
Top Ranked Protein Name	Accession No.	Total Ion Score	Total Ion C. I. %
Neuronal acetylcholine receptor subunit alpha-10	ACH10_HUMAN	34.07	98.4533
Armadillo repeat-containing protein 2	ARMC2_HUMAN	25.37	88.5344
Arf-GAP with SH3 domain, ANK repeat and PH domain-containing protein 2	ASAP2_HUMAN	29.57	95.6409
Uncharacterized protein C2orf77	CB077_HUMAN	36.22	99.0572
Segment polarity protein dishevelled homolog DVL-2	DVL2_HUMAN	28.58	94.5248
Steroid hormone receptor ERR1	ERR1_HUMAN	24.6	86.3102
FYVE, RhoGEF and PH domain-containing protein 6	FGD6_HUMAN	29.77	95.8371
Inhibitor of nuclear factor kappa-B kinase-interacting protein	IKIP_HUMAN	37.08	99.2266
Ras GTPase-activating-like protein IQGAP1	IQGA1_HUMAN	197.48	100
Uncharacterized protein KIAA2026	K2026_HUMAN	36.93	99.1994
Ls of heterozygity 12 chromomal region 1 protein	L12R1_HUMAN	32.21	97.6265
Guanine nucleotide exchange factor DBS	MCF2L_HUMAN	24.89	87.1945
Max-binding protein MNT	MNT_HUMAN	30.98	96.8494
Neuroblastoma-amplified sequence	NBAS_HUMAN	31.24	97.0324
Glutamate [NMDA] receptor subunit epsilon-1	NMDE1_HUMAN	35.93	98.9921
Nuclear mitotic apparatus protein 1	NUMA1_HUMAN	29.7844	95.8508
GPI initol-deacylase	PGAP1_HUMAN	31.2	97.005
Putative hydrolase RBBP9	RBBP9_HUMAN	25.01	87.5434
Rho GTPase-activating protein 11B	RHGBB_HUMAN	23.78	83.4652
Retinitis pigmenta 1-like 1 protein	RP1L1_HUMAN	28.73	94.7107
40S ribomal protein S9	RS9_HUMAN	37.6	99.3139
Tomoregulin-1	TEFF1_HUMAN	29.91	95.9691
Protein timeless homolog	TIM_HUMAN	30.47	96.4568
Tubulin polyglutamylase complex subunit 1	TPGS1_HUMAN	32.22	97.6319
Tribbles homolog 3	TRIB3_HUMAN	24.8	86.9263
Titin	TITIN_HUMAN	76.1618	99.9999
VPS33B-interacting protein	VIPAR_HUMAN	27.06	92.2304
Zinc finger protein 169	ZN169_HUMAN	24.56	86.1835

## Sheet: D2-D4
Top Ranked Protein Name	Accession No.	Total Ion Score	Total Ion C. I. %
Neuronal acetylcholine receptor subunit alpha-10	ACH10_HUMAN	34.07	98.4533
Armadillo repeat-containing protein 2	ARMC2_HUMAN	25.37	88.5344
Arf-GAP with SH3 domain, ANK repeat and PH domain-containing protein 2	ASAP2_HUMAN	29.57	95.6409
Probable cation-transporting ATPase 13A4	AT134_HUMAN	31.47	97.1855
Uncharacterized protein C2orf53	CB053_HUMAN	34.94	98.7341
Uncharacterized protein C2orf77	CB077_HUMAN	36.22	99.0572
Centromal protein of 290 kDa	CE290_HUMAN	25.6244	89.1867
Cytkeleton-associated protein 5	CKAP5_HUMAN	24.3672	85.5563
Segment polarity protein dishevelled homolog DVL-2	DVL2_HUMAN	28.58	94.5248
Inhibitor of nuclear factor kappa-B kinase-interacting protein	IKIP_HUMAN	37.08	99.2266
Ras GTPase-activating-like protein IQGAP1	IQGA1_HUMAN	197.48	100
Uncharacterized protein KIAA2026	K2026_HUMAN	36.93	99.1994
Ls of heterozygity 12 chromomal region 1 protein	L12R1_HUMAN	32.21	97.6265
Lymphoid-restricted membrane protein	LRMP_HUMAN	29.85	95.9131
Guanine nucleotide exchange factor DBS	MCF2L_HUMAN	24.89	87.1945
Midasin	MDN1_HUMAN	28.6072	94.559
Max-binding protein MNT	MNT_HUMAN	30.98	96.8494
Myelin transcription factor 1-like protein	MYT1L_HUMAN	25.94	89.9446
Neuroblastoma-amplified sequence	NBAS_HUMAN	31.24	97.0324
Glutamate [NMDA] receptor subunit epsilon-1	NMDE1_HUMAN	35.93	98.9921
Putative methyltransferase NSUN4	NSUN4_HUMAN	28.72	94.6985
Nuclear mitotic apparatus protein 1	NUMA1_HUMAN	29.7844	95.8508
GPI initol-deacylase	PGAP1_HUMAN	31.2	97.005
PR domain zinc finger protein 2	PRDM2_HUMAN	36.73	99.1617
Putative hydrolase RBBP9	RBBP9_HUMAN	25.01	87.5434
Rho GTPase-activating protein 11B	RHGBB_HUMAN	23.78	83.4652
39S ribomal protein L15, mitochondrial	RM15_HUMAN	24.31	85.3648
Retinitis pigmenta 1-like 1 protein	RP1L1_HUMAN	28.73	94.7107
40S ribomal protein S9	RS9_HUMAN	37.6	99.3139
Protein phphatase Slingshot homolog 1	SSH1_HUMAN	25.88	89.8047
Putative tubulin-like protein alpha-4B	TBA4B_HUMAN	24.71	86.6526
Tubulin alpha-8 chain	TBA8_HUMAN	26.33	90.8083
Tubulin alpha-8 chain	TBA8_HUMAN	26.33	90.8083
Protein timeless homolog	TIM_HUMAN	30.47	96.4568
Titin	TITIN_HUMAN	40.4988	99.6438
Tubulin polyglutamylase complex subunit 1	TPGS1_HUMAN	32.22	97.6319
Tribbles homolog 3	TRIB3_HUMAN	24.8	86.9263
Zinc finger protein 169	ZN169_HUMAN	24.56	86.1835

## Sheet: D3-D4
Top Ranked Protein Name	Accession No.	Total Ion Score	Total Ion C. I. %
Neuronal acetylcholine receptor subunit alpha-10	ACH10_HUMAN	32.77	97.9468
Armadillo repeat-containing protein 2	ARMC2_HUMAN	23.06	80.7941
Arf-GAP with SH3 domain, ANK repeat and PH domain-containing protein 2	ASAP2_HUMAN	37.1	99.2424
Uncharacterized protein C2orf77	CB077_HUMAN	35.11	98.8021
DDB1- and CUL4-associated factor 5	DCAF5_HUMAN	24.1	84.8841
Segment polarity protein dishevelled homolog DVL-2	DVL2_HUMAN	24.73	86.9252
DNA excision repair protein ERCC-6-like	ERC6L_HUMAN	32.19	97.6534
Inhibitor of nuclear factor kappa-B kinase-interacting protein IKBIP	IKIP_HUMAN	35.04	98.7826
Ras GTPase-activating-like protein IQGAP1	IQGA1_HUMAN	121.65	100
Keratin, type I cytkeletal 12	K1C12_HUMAN	24.67	86.7433
Uncharacterized protein KIAA2026	K2026_HUMAN	26.99	92.2298
Ls of heterozygity 12 chromomal region 1 protein	L12R1_HUMAN	31.76	97.4092
Guanine nucleotide exchange factor DBS	MCF2L_HUMAN	23.07	80.8383
RNA-binding protein MEX3A	MEX3A_HUMAN	29.81	95.9409
Max-binding protein MNT	MNT_HUMAN	30.99	96.8193
Neuroblastoma-amplified sequence	NBAS_HUMAN	30.75	96.7309
Glutamate [NMDA] receptor subunit epsilon-1	NMDE1_HUMAN	27.63	93.2944
Nuclear mitotic apparatus protein 1	NUMA1_HUMAN	45.8244	99.8984
GPI initol-deacylase	PGAP1_HUMAN	28.33	94.2926
Putative hydrolase RBBP9	RBBP9_HUMAN	24.76	87.0152
Rho GTPase-activating protein 11B	RHGBB_HUMAN	22.99	80.482
Retinitis pigmenta 1-like 1 protein	RP1L1_HUMAN	24.52	86.2775
40S ribomal protein S9	RS9_HUMAN	35.16	98.8158
Protein SIX61	S6OS1_HUMAN	35.36	98.8691
Protein timeless homolog	TIM_HUMAN	23.34	81.9933
Titin	TITIN_HUMAN	47.4816	99.9306
Tubulin polyglutamylase complex subunit 1	TPGS1_HUMAN	27.11	92.4415
Tribbles homolog 3	TRIB3_HUMAN	22.96	80.3467
E3 ubiquitin-protein ligase UBR3	UBR3_HUMAN	25.56	89.1997
Zinc finger protein 169	ZN169_HUMAN	27.04	92.3187
